# Supplementary material for: Washing effect on superparamagnetic iron oxide nanoparticles
Source: Data Brief. 2016 Apr 7;7:1296–301. doi: 10.1016/j.dib.2016.03.104 (PMC4838932; doi:10.1016/j.dib.2016.03.104)
Supplement: Supplementary file 1 — Supplementary material [file mmc1.zip]

Archive with 2 entries (2 files):
- Conflicts if interest.pdf
- conflicts  of interest (Signatures) (1).pdf
